# Supplementary material for: FBXO22 degrades nuclear PTEN to promote tumorigenesis
Source: Nat Commun. 2020 Apr 6;11:1720. doi: 10.1038/s41467-020-15578-1 (PMC7136256; doi:10.1038/s41467-020-15578-1)
Supplement: Supplementary file 4 — Supplementary Data 1 [file 41467_2020_15578_MOESM4_ESM.xls]

## Sheet: IP LIST
Supplementary data 1: List of PTEN interacting proteins
Identified Proteins	Accession Number	Molecular Weight
Phosphatidylinositol 3,4,5-trisphosphate 3-phosphatase and dual-specificity protein phosphatase PTEN OS=Homo sapiens GN=PTEN PE=1 SV=1	PTEN_HUMAN	47 kDa
60S ribosomal protein L6 OS=Homo sapiens GN=RPL6 PE=1 SV=3	RL6_HUMAN	33 kDa
60S ribosomal protein L7 OS=Homo sapiens GN=RPL7 PE=1 SV=1	RL7_HUMAN	29 kDa
Isoform 2 of Voltage-gated potassium channel subunit beta-2 OS=Homo sapiens GN=KCNAB2	sp|Q13303-2|KCAB2_HUMAN	39 kDa
60S ribosomal protein L26 OS=Homo sapiens GN=RPL26 PE=1 SV=1	RL26_HUMAN	17 kDa
Isoform 2 of Nucleoside diphosphate kinase A OS=Homo sapiens GN=NME1	sp|P15531-2|NDKA_HUMAN (+1)	20 kDa
Serine/arginine-rich-splicing factor 7 OS=Homo sapiens GN=SRSF7 PE=2 SV=1	C9JAB2_HUMAN (+4)	27 kDa
Histone H1.0 OS=Homo sapiens GN=H1F0 PE=1 SV=3	sp|P07305|H10_HUMAN	21 kDa
Deoxyuridine 5'-triphosphate nucleotidohydrolase, mitochondrial (Fragment) OS=Homo sapiens GN=DUT PE=2 SV=1	H0YKC5_HUMAN (+3)	24 kDa
Splicing factor U2AF 35 kDa subunit OS=Homo sapiens GN=U2AF1 PE=1 SV=3	sp|Q01081|U2AF1_HUMAN	28 kDa
Isoform 2 of Chromatin target of PRMT1 protein OS=Homo sapiens GN=CHTOP	sp|Q9Y3Y2-3|CHTOP_HUMAN (+1)	27 kDa
Thyroxine-binding globulin OS=Homo sapiens GN=SERPINA7 PE=1 SV=2	THBG_HUMAN	46 kDa
60S ribosomal protein L5 OS=Homo sapiens GN=RPL5 PE=1 SV=3	RL5_HUMAN	34 kDa
Isoform 2 of Filamin-B OS=Homo sapiens GN=FLNB	sp|O75369-2|FLNB_HUMAN (+3)	276 kDa
60S ribosomal protein L23a OS=Homo sapiens GN=RPL23A PE=1 SV=1	RL23A_HUMAN	18 kDa
Nicotinate-nucleotide pyrophosphorylase [carboxylating] OS=Homo sapiens GN=QPRT PE=1 SV=3	NADC_HUMAN	31 kDa
Putative annexin A2-like protein OS=Homo sapiens GN=ANXA2P2 PE=5 SV=2	AXA2L_HUMAN (+7)	39 kDa
60S ribosomal protein L12 OS=Homo sapiens GN=RPL12 PE=1 SV=1	sp|P30050|RL12_HUMAN	18 kDa
40S ribosomal protein S11 OS=Homo sapiens GN=RPS11 PE=1 SV=3	RS11_HUMAN	18 kDa
Desmoglein-1 OS=Homo sapiens GN=DSG1 PE=1 SV=2	DSG1_HUMAN	114 kDa
U1 small nuclear ribonucleoprotein A (Fragment) OS=Homo sapiens GN=SNRPA PE=4 SV=1	M0R2B8_HUMAN	17 kDa
Cold-inducible RNA-binding protein OS=Homo sapiens GN=CIRBP PE=1 SV=1	CIRBP_HUMAN	19 kDa
Isoform 2 of Cellular nucleic acid-binding protein OS=Homo sapiens GN=CNBP	sp|P62633-2|CNBP_HUMAN (+1)	19 kDa
39S ribosomal protein L11, mitochondrial OS=Homo sapiens GN=MRPL11 PE=1 SV=1	sp|Q9Y3B7|RM11_HUMAN	21 kDa
Emerin OS=Homo sapiens GN=EMD PE=1 SV=1	EMD_HUMAN (+1)	29 kDa
Isoform 3 of L-lactate dehydrogenase A chain OS=Homo sapiens GN=LDHA	sp|P00338-3|LDHA_HUMAN (+1)	40 kDa
L-lactate dehydrogenase B chain OS=Homo sapiens GN=LDHB PE=1 SV=2	LDHB_HUMAN	37 kDa
Transcriptional activator protein Pur-beta OS=Homo sapiens GN=PURB PE=1 SV=3	PURB_HUMAN	33 kDa
Ribosome production factor 2 homolog OS=Homo sapiens GN=RPF2 PE=1 SV=2	RPF2_HUMAN	36 kDa
Acetyl-CoA acetyltransferase, mitochondrial OS=Homo sapiens GN=ACAT1 PE=1 SV=1	THIL_HUMAN	45 kDa
Mitogen-activated protein kinase 1 OS=Homo sapiens GN=MAPK1 PE=1 SV=3	MK01_HUMAN	41 kDa
Ubiquitin-like modifier-activating enzyme 1 OS=Homo sapiens GN=UBA1 PE=1 SV=3	UBA1_HUMAN	118 kDa
BAG family molecular chaperone regulator 2 OS=Homo sapiens GN=BAG2 PE=1 SV=1	BAG2_HUMAN	24 kDa
kinase 1 OS=Homo sapiens GN=PGK1 PE=1 SV=3	PGK1_HUMAN	45 kDa
Isoform 2 of Sorting nexin-27 OS=Homo sapiens GN=SNX27	sp|Q96L92-3|SNX27_HUMAN (+1)	60 kDa
SURP and G-patch domain-containing protein 2 OS=Homo sapiens GN=SUGP2 PE=4 SV=1	M0R2Z9_HUMAN (+1)	122 kDa
F-box only protein 22 OS=Homo sapiens GN=FBXO22 PE=1 SV=1	sp|Q8NEZ5|FBX22_HUMAN	45 kDa
Flap endonuclease 1 OS=Homo sapiens GN=FEN1 PE=1 SV=1	sp|P39748|FEN1_HUMAN	43 kDa
Ornithine aminotransferase, mitochondrial OS=Homo sapiens GN=OAT PE=1 SV=1	sp|P04181|OAT_HUMAN	49 kDa
Elongator complex protein 1 OS=Homo sapiens GN=IKBKAP PE=2 SV=1	F5H2T0_HUMAN	111 kDa
Isoform 2 of Chloride channel CLIC-like protein 1 OS=Homo sapiens GN=CLCC1	sp|Q96S66-2|CLCC1_HUMAN (+2)	56 kDa
C-1-tetrahydrofolate synthase, cytoplasmic OS=Homo sapiens GN=MTHFD1 PE=2 SV=1	F5H2F4_HUMAN	111 kDa
26S proteasome non-ATPase regulatory subunit 2 OS=Homo sapiens GN=PSMD2 PE=2 SV=1	E7EW34_HUMAN (+2)	86 kDa
Replication factor C subunit 4 OS=Homo sapiens GN=RFC4 PE=1 SV=2	RFC4_HUMAN	40 kDa
UBX domain-containing protein 1 (Fragment) OS=Homo sapiens GN=UBXN1 PE=2 SV=1	E9PJ81_HUMAN (+3)	33 kDa
G patch domain and KOW motifs-containing protein OS=Homo sapiens GN=GPKOW PE=1 SV=2	GPKOW_HUMAN	52 kDa
Ribosome biogenesis protein BOP1 OS=Homo sapiens GN=BOP1 PE=1 SV=2	BOP1_HUMAN	84 kDa
Cullin-associated NEDD8-dissociated protein 1 OS=Homo sapiens GN=CAND1 PE=1 SV=2	sp|Q86VP6|CAND1_HUMAN	136 kDa
Isoform 2 of DnaJ homolog subfamily C member 2 OS=Homo sapiens GN=DNAJC2	sp|Q99543-2|DNJC2_HUMAN (+1)	66 kDa
Myristoylated alanine-rich C-kinase substrate OS=Homo sapiens GN=MARCKS PE=1 SV=4	MARCS_HUMAN	32 kDa
DNA replication licensing factor MCM7 OS=Homo sapiens GN=MCM7 PE=1 SV=4	sp|P33993|MCM7_HUMAN	81 kDa
