# Supplementary material for: FBXO22 degrades nuclear PTEN to promote tumorigenesis
Source: Nat Commun. 2020 Apr 6;11:1720. doi: 10.1038/s41467-020-15578-1 (PMC7136256; doi:10.1038/s41467-020-15578-1)
Supplement: Supplementary file 5 — Supplementary Data 2 [file 41467_2020_15578_MOESM5_ESM.xlsx]

## Sheet: Sheet1
Supplementary data 2: Information on samples of colorectal cancer patients
No.	ID	gender	age	location	type	T	N	M
1	Z596018	Male	84	sigmoid colon	adenocarcinoma	T4	N1	M0
2	Z595470	Male	59	sigmoid colon	adenocarcinoma	T4	N0	M0
3	Z596469	Male	50	rectum	adenocarcinoma	T3	N2b	M0
4	Z597890	Female	82	multiple tumors	adenocarcinoma	T2-T4	N0-N1	M0
5	Z595325	Male	51	rectum	adenocarcinoma	T4	N1	M0
6	Z592736	Male		rectum	adenocarcinoma	T4	N0	M0
7	Z594462	Male	62	sigmoid colon	adenocarcinoma	T4	N2	M0
8	Z598392	Female	82	rectum	adenocarcinoma	T2	N1	M0
9	Z601929	Male	63	left hemicolon	adenocarcinoma	T4	N0	M0
10	Z584520	Male	44	rectum	adenocarcinoma	T4	N2	M0
11	Z589113	Male	72	rectum	adenocarcinoma	T4	N0	M0
12	Z583805	Male	58	sigmoid colon	mucinous adenocarcinoma	T4	N2	M0
13	Z601387	Male	53	rectum	adenocarcinoma	T2	N1	M0
14	Z584701	Female	86	right hemicolon	mucinous adenocarcinoma	T4	N1	M0
15	Z584643	Male	74	right hemicolon	adenocarcinoma	T4	N2	M0
16	Z584567	Male	74	rectum	adenocarcinoma	T1	N0	M0
17	Z586675	Male	60	rectum	adenocarcinoma	T4	N2	M0
18	Z585886	Male	53	rectum	adenocarcinoma	T4	N0	M0
19	Z583608	Male	59	rectum	adenocarcinoma	T4	N0	M0
20	Z586360	Male	58	rectum	adenocarcinoma	T4b	N1	M0
21	Z586981	Female	76	right hemicolon	adenocarcinoma	T4	N0	M0
22	Z587092	Male	76	sigmoid colon	adenocarcinoma	T4	N0	M0
23	Z585914	Male	65	rectum	adenocarcinoma	T3	N1	M0
24	Z585717	Male	39	rectum	adenocarcinoma	T3	N2	M0
25	Z586002	Male	56	rectum	adenocarcinoma	T1	N0	M0
26	Z583624	Male	63	right hemicolon	adenocarcinoma	T4	N1	M0
27	Z583490	Male	50	rectum	adenocarcinoma	T4	N1	M1
28	Z582123	Female	63	right hemicolon	adenocarcinoma	T4	N2	M0
29	Z585891	Female	55	rectum	adenocarcinoma	T4	N2	M0
30	Z594174	Female	47	rectum	adenocarcinoma	T3	N2	M0
31	Z593248	Male	57	right hemicolon	adenocarcinoma	T2	N0	M0
32	Z590783	Male	56	rectum	adenocarcinoma	T4	N0	M0
33	Z590223	Male	70	right hemicolon	adenocarcinoma	T4	N0	M0
34	Z588576	Female	64	rectum	adenocarcinoma	T4	N3	M0
35	Z589863	Male	72	multiple tumors	adenocarcinoma	T4	N0-N1	M1
36	Z590147	Female	75	left hemicolon	adenocarcinoma	T4	N1	M0
37	Z585912	Female	56	rectum	adenocarcinoma	T4	N1	M0
