# Supplementary material for: FBXO22 degrades nuclear PTEN to promote tumorigenesis
Source: Nat Commun. 2020 Apr 6;11:1720. doi: 10.1038/s41467-020-15578-1 (PMC7136256; doi:10.1038/s41467-020-15578-1)
Supplement: Supplementary file 6 — Supplementary Data 3 [file 41467_2020_15578_MOESM6_ESM.xlsx]

## Sheet: Sheet
Supplementary data 3: Information on tissue microarray of colon cancer patients
Case No.	primary tumor site	gender	age	type	tumor garde	tumor size	T	N	M	AJCC 7th edition cancer staging
RDgCol0612A0337	colon	M	72	adenocarcinoma	Ⅱ-Ⅲ	6×4.5×3，1×1×0.5cm	T3	N2a	M1b	4B
RDgCol0704A0440	colon	M	74	adenocarcinoma	Ⅱ	15×13×11cm	T2	N1a	M0	3A
RDgCol0704A0465	colon	M	72	adenocarcinoma	Ⅱ	10×10×8.2cm	T3	N1a	M0	3B
RDgCol0705A0528	colon	M	78	adenocarcinoma	Ⅰ-Ⅱ	2.7×2.5×2cm	T1	N0	M0	1
RDgCol0609A0277	colon	M	62	adenocarcinoma	Ⅱ	4×3.5×1.5cm	T3	N0	M0	2A
RDgCol0609A0283	colon	F	73	adenocarcinoma	Ⅱ-Ⅲ	5×3.5×3cm	T3	N1b	M1b	4B
RDgCol0611A0311	colon	F	52	adenocarcinoma	Ⅱ	5×4×2.5cm	T3	N2a	M0	3B
RDgCol0611A0314	colon	M	75	adenocarcinoma	Ⅲ	8×5×4cm	T3	N0	M0	2A
RDgCol0611A0318	colon	M		adenocarcinoma	Ⅲ	9.5×5×2cm	T3	N0	M0	2A
RDgCol0612A0336	colon	M	76	adenocarcinoma	Ⅱ-Ⅲ	3.5×3×1cm	T3	N0	M0	2A
RDgCol0612A0340	colon	M		adenocarcinoma	Ⅱ	4.5×4×1cm	T3	N0	M0	2A
RDgCol0612A0343	colon	M	79	adenocarcinoma	Ⅱ	7×4×1.5cm	T3	N0	M0	2A
RDgCol0612A0345	colon	M	75	adenocarcinoma	Ⅲ	1.5×1×0.5cm		N1a	M0	3
RDgCol0612A0346	colon	F	74	adenocarcinoma	Ⅱ	6×6×2cm	T4b	N2a	M0	3C
RDgCol0612A0356	colon	F	56	adenocarcinoma	Ⅱ	5×3.5×1cm	T4a	N0	M0	2B
RDgCol0701A0400	colon	F		adenocarcinoma	Ⅲ	3×2.5×1.5，5×3×2.5cm	T3	N0	M0	2A
RDgCol0701A0402	colon	M	60	adenocarcinoma	Ⅰ-Ⅲ	6×5×1.5cm	T3		M0
RDgCol0704A0436	colon	F		adenocarcinoma	Ⅱ-Ⅲ	3.5×2×2cm	T3	N0	M0	2A
RDgCol0704A0437	colon	F	71	adenocarcinoma	Ⅱ-Ⅲ	7×7×4cm	T2	N0	M0	1
RDgCol0704A0441	colon	F	79	adenocarcinoma	Ⅱ	6×6×5cm	T4b	N1b	M0	3C
RDgCol0704A0452	colon	F	67	adenocarcinoma	Ⅱ	15×10×10cm，2×2×1.5cm	T4a	N1a	M0	3B
RDgCol0704A0453	colon	F	84	adenocarcinoma	Ⅰ-Ⅲ	6×5×5cm	T3	N1a	M0	3B
RDgCol0704A0460	colon	M	80	adenocarcinoma	Ⅰ-Ⅱ	8×5×5cm	T3	N0	M0	2A
RDgCol0705A0531	colon	M	80	adenocarcinoma	Ⅲ	10×6×1cm	T3	N1b	M0	3B
RDgCol0705A0532	colon	F	65	adenocarcinoma	Ⅱ	5.5×4×1cm	T3	N0	M0	2A
RDgCol0705A0538	colon	M	74	adenocarcinoma	Ⅰ-Ⅱ	4×3×1.5cm，2.8×2×2cm	T3	N0	M0	2A
RDgCol0706A0575	colon	M	62	adenocarcinoma	Ⅱ	2.3×2×0.5cm	T2	N0	M0	1
RDgCol0609A0280	colon	F	81	adenocarcinoma	Ⅱ	9×7×3cm	T3	N0	M0	2A
RDgCol0609A0284	colon	M	71	adenocarcinoma	Ⅱ	6×4×1.5cm	T3	N0	M0	2A
RDgCol0609A0285	colon	F	70	adenocarcinoma	Ⅱ-Ⅲ	5.5×4.5×0.7cm	T3	N1a	M0	3B
RDgCol0609A0287	colon	M	55	adenocarcinoma	Ⅱ-Ⅲ	7.5×4.5×2.5cm	T3	N0	M0	2A
RDgCol0609A0288	colon	F	58	adenocarcinoma	Ⅱ-Ⅲ	5×4×1.5cm	T3	N2a	M0	3B
RDgCol0609A0289	colon	M	72	adenocarcinoma	Ⅰ-Ⅲ	4×2.5×2cm	T3	N0	M0	2A
RDgCol0609A0291	colon	F	62	adenocarcinoma	Ⅱ-Ⅲ	7.5×5×2cm	T3	N0	M0	2A
RDgCol0609A0293	colon	F	75	adenocarcinoma	Ⅱ	4.5×3×1.5cm	T3	N1b	M0	3B
RDgCol0609A0296	colon	M	80	adenocarcinoma	Ⅱ	4×3×1.5，2×1.7×1cm	T3	N0	M0	2
RDgCol0609A0298	colon	F	59	adenocarcinoma	Ⅱ-Ⅲ	4.5×3×1.5cm	T3	N0	M0	2A
RDgCol0611A0309	colon	M	83	adenocarcinoma	Ⅰ-Ⅱ	7.5×5×2cm	T4b	N1b	M0	3C
RDgCol0611A0312	colon	M	80	adenocarcinoma	Ⅱ-Ⅲ	5×4.5×1cm	T3	N0	M0	2A
RDgCol0611A0313	colon	M	81	adenocarcinoma	Ⅰ-Ⅲ	3×2.5×1cm	T3	N0	M0	2A
RDgCol0611A0317	colon	M	75	adenocarcinoma	Ⅱ-Ⅲ	3.5×3×1cm	T3	N1b	M0	3B
RDgCol0611A0319	colon	F	90	adenocarcinoma	Ⅱ	3×2×1cm	T3	N0	M0	2A
RDgCol0611A0322	colon	M	56	adenocarcinoma	Ⅱ	8×7×2cm	T3	N0	M0	2A
RDgCol0611A0324	colon	M	65	adenocarcinoma	Ⅱ	6×4×1cm	T3	N0	M0	2A
RDgCol0611A0325	colon	F	65	adenocarcinoma	Ⅲ	7.5×6×3.5cm		N1b	M0	3
RDgCol0611A0327	colon	M	71	adenocarcinoma	Ⅱ-Ⅲ	4.5×3.7×0.8cm	T3	N1b	M1b	4B
RDgCol0612A0334	colon	F	76	adenocarcinoma	Ⅰ-Ⅲ	6.5×5.5×2cm	T4b	N1a	M0	3C
RDgCol0612A0335	colon	M	72	adenocarcinoma	Ⅱ	5.5×3×0.7cm	T4a	N0	M0	2B
RDgCol0612A0339	colon	M	38	adenocarcinoma	Ⅰ-Ⅲ	4.5×4×1cm	T4a	N0	M0	2B
RDgCol0612A0341	colon	F	65	adenocarcinoma	Ⅰ-Ⅲ	7×4.5×1.5cm	T4a	N0	M0	2B
RDgCol0612A0352	colon	M	50	adenocarcinoma	Ⅰ	7×3.7×1cm	T3	N0	M0	2A
RDgCol0612A0353	colon	F	82	adenocarcinoma	Ⅱ	4×3×0.8cm	T3	N1b	M0	3B
RDgCol0701A0395	colon	F	83	adenocarcinoma	Ⅰ	4×3.3×2.5cm	T2	N0	M0	1
RDgCol0701A0398	colon	M	72	adenocarcinoma	Ⅲ	6.5×5×1cm	T3	N0	M0	2A
RDgCol0701A0403	colon	M	78	adenocarcinoma	Ⅱ-Ⅲ	3.5×3×2cm	T3	N1a	M0	3B
RDgCol0701A0404	colon	M	80	adenocarcinoma	Ⅲ	9×8×7cm	T4b	N0	M0	2C
RDgCol0704A0431	colon	M	62	adenocarcinoma	Ⅱ	1-4×3×3cm	T3	N0	M0	2A
RDgCol0704A0435	colon	M		adenocarcinoma	Ⅱ-Ⅲ	5.5×4.5×3.5cm	T3	N0	M0	2A
RDgCol0704A0438	colon	F	70	adenocarcinoma	Ⅱ	7×7×4cm	T3	N1b	M0	3B
RDgCol0704A0447	colon	F	80	adenocarcinoma	Ⅱ	4×4×1.5cm	T3	N0	M0	2A
RDgCol0704A0475	colon	M	90	adenocarcinoma	Ⅱ-Ⅲ	5×4×1cm	T3	N0	M0	2A
RDgCol0704A0458	colon	F	57	adenocarcinoma	Ⅱ-Ⅲ	3.5×3×0.8cm	T2	N0	M0	1
RDgCol0704A0459	colon	M	65	adenocarcinoma	Ⅱ	5.5×3×0.8cm	T3	N0	M0	2A
RDgCol0704A0463	colon	M	67	adenocarcinoma	Ⅱ-Ⅲ	3.5×3×2cm	T3	N1b	M0	3B
RDgCol0704A0466	colon	M	62	adenocarcinoma	Ⅱ	6×6×3cm	T3	N0	M0	2A
RDgCol0705A0527	colon	F	50	adenocarcinoma	Ⅱ-Ⅲ	8×5×1.5cm	T3	N0	M0	2A
RDgCol0705A0529	colon	F	77	adenocarcinoma	Ⅱ		T3	N0	M0	2A
RDgCol0705A0537	colon	F	65	adenocarcinoma	Ⅱ	4.5×4×1cm	T3	N2a	M0	3B
RDgCol0705A0541	colon	F	67	adenocarcinoma	Ⅱ-Ⅲ	4×3×1.5cm	T3	N1b	M0	3B
RDgCol0705A0544	colon	M	58	adenocarcinoma	Ⅰ-Ⅱ	5×5×1.5cm	T3	N0	M0	2A
RDgCol0706A0576	colon	F	54	adenocarcinoma	Ⅱ	4×4×1cm	T3	N0	M0	2A
RDgCol0706A0577	colon	M	76	adenocarcinoma	Ⅱ	3.5×3×1cm，7×6×3cm	T3	N0	M0	2A
