# Supplementary material for: FBXO22 degrades nuclear PTEN to promote tumorigenesis
Source: Nat Commun. 2020 Apr 6;11:1720. doi: 10.1038/s41467-020-15578-1 (PMC7136256; doi:10.1038/s41467-020-15578-1)
Supplement: Supplementary file 8 — Source Data [file 41467_2020_15578_MOESM8_ESM.xlsx]

## Sheet: Fig 1b
Uncropped blots

## Sheet: Fig 1c
													Uncropped blots
	293T	time (h)	WCL			Cyto			Nuc
		0	1	1	1	1	1	1	1	1	1
		3	1.0999	1.04573	1.12149	0.989928	1.08224	1.00653	0.337526	0.654505	0.460779
		6	0.985632	0.965589	1.17216	1.62737	0.859396	0.886567	0.255933	0.67246	0.32095
		12	0.826326	1.02292	1.28829	1.20315	1.14945	1.05567	0.242027	0.284518	0.305954
	MEF	time (h)	WCL			Cyto			Nuc
		0	1	1	1	1	1	1	1	1	1
		3	1.03542	1.04903		1.26735	1.08346		0.578516	0.365965
		6	1.0849	0.945881	0.931526	1.43931	1.04197	0.916805	0.510597	0.360739	0.297808
		12	1.15201	0.871997	0.83562	1.54645	1.23121	0.853506	0.479932	0.271381	0.153069

## Sheet: Fig 1d
Uncropped blots

## Sheet: Fig 2a
Uncropped blots

## Sheet: Fig 2b
Uncropped blots

## Sheet: Fig 2c
Uncropped blots

## Sheet: Fig 2d
Uncropped blots

## Sheet: Fig 2e
Uncropped blots

## Sheet: Fig 2f
Uncropped blots

## Sheet: Fig 2g
Uncropped blots

[truncated: 51 more sheets: Fig 2h, Fig 2i, Fig 3a, Fig 3b, Fig 3c, Fig 3e, Fig 3f, Fig 3g, Fig 4a, Fig 4b, Fig 4c, Fig 4d, Fig 4e, Fig 4g, Fig 4h, Fig 4i, Fig 4j, Fig 5a, Fig 5b, Fig 5c …]
